# Supplementary material for: The Impact of Sodium Glucose Co-Transporter 2 (SGLT-2) Inhibitors on Atherogenesis: A Systematic Review of Experimental and Clinical Evidence
Source: Life (Basel). 2025 Nov 20;15(11):1784. doi: 10.3390/life15111784 (PMC12653638; doi:10.3390/life15111784)
Supplement: Supplementary file 1 [file life-15-01784-s001.zip]

Archive with 1 entries (1 files):
- life-3976532-supplementary.pdf
